# Supplementary material for: Targeting EFNA1 suppresses tumor progression via the cMYC-modulated cell cycle and autophagy in esophageal squamous cell carcinoma
Source: Discov Oncol. 2023 May 9;14:64. doi: 10.1007/s12672-023-00664-9 (PMC10169935; doi:10.1007/s12672-023-00664-9)
Supplement: Supplementary file 6 — Additional file 6: Table S3. The 199 overlapped DEGs identified between cancerous and normal esophageal tissues of patients using TCGA-ESCA, GSE23400, GSE29001, GSE33426 and GSE38129 datasets [file 12672_2023_664_MOESM6_ESM.xls]

## Sheet: 工作表1
Gene Symbol	TCGA-ESCA	P.Value（TCGA)	GSE23400	P.Value(GSE23400)	GSE29001	P.Value(GSE29001)	GSE33426	P.Value(GSE33426)	GSE38129	P.Value(GSE38129)
ABLIM1	-1.01392	3.93502e-07	-1.74162	1.11e-19	-2.53955	1.2e-11	-1.10611	0.00813	-2.04533	3.61e-13
ABLIM3	-1.04733	2.35981e-14	-1.37589	1.21e-18	-3.58888	2.13e-08	-3.11706	6.91e-07	-1.88682	1.68e-12
ACKR3	1.72873	2.57107e-09	1.00721	1.62e-06	1.57343	1.04e-05	4.51736	2.15e-14	1.52912	4.13e-05
ACTL6A	1.46431	7.43101e-10	1.23691	1.64e-25	1.40016	2.57e-07	5.58673	1.15e-16	1.3948	6.29e-13
AGRN	1.20537	4.25095e-10	1.09045	1.57e-25	1.09828	5.47e-05	2.96631	4.69e-09	1.2007	2.2e-13
AMIGO2	1.79609	0.000691437	1.02147	1.15e-10	1.00544	0.012	3.59169	2.29e-10	1.09809	0.00132
ANO1	2.22168	5.74084e-16	1.37361	3.13e-07	3.36832	9.81e-11	6.84176	2.77e-19	2.54294	2.89e-06
ANP32E	1.2675	2.01151e-06	1.05235	2.24e-16	1.45894	2.44e-07	6.0874	9.55e-16	1.52695	2.06e-11
APOBEC3B	2.03099	1.99903e-05	1.14854	1.04e-07	3.18546	4.09e-12	5.02235	2.21e-13	2.7743	3.05e-10
APOE	2.66148	6.11106e-06	1.48339	5.26e-15	4.01041	1.64e-12	4.88809	6.89e-16	1.51752	1.46e-05
ARPC1B	1.69427	1.36481e-07	1.09508	4.55e-18	1.6544	6.83e-09	2.3108	5.95e-09	1.30152	3.53e-07
ASPM	2.13096	3.33526e-09	1.69253	1.23e-22	2.23525	2.18e-06	4.40611	6.91e-11	1.88646	7.57e-09
ASPN	1.76444	1.22957e-09	1.50558	6.63e-11	1.98087	6.07e-05	6.2171	2.51e-18	1.46971	0.000767
ATAD2	1.47069	1.54367e-05	1.2184	4.81e-20	2.04519	2.27e-09	4.32709	8.27e-10	2.0785	2.92e-15
AURKA	2.17252	0.0011872	1.26014	4.52e-23	2.43537	1.44e-12	3.88781	2.39e-15	2.20966	3.83e-17
AURKB	2.55956	0.00339579	1.06524	9.73e-20	1.29534	9.22e-06	2.93996	1.07e-09	1.71948	8.56e-11
BGN	1.91085	0.000905342	1.47543	1.15e-18	1.96327	7.23e-06	2.74188	3.65e-09	1.51427	5.49e-07
BIRC5	2.72734	0.00224339	1.38824	2.17e-22	1.91825	7.19e-08	2.65337	4.7e-11	1.91678	1.91e-10
BUB1	2.29792	6.6779e-11	1.06666	2.12e-22	1.79613	1.49e-09	4.2364	1.15e-16	2.30327	1.51e-14
BUB1B	2.1269	2.36004e-07	1.4952	9.41e-25	1.4592	1.36e-06	3.38367	1.39e-09	1.77663	3.55e-10
C1orf116	-1.34433	0.000682571	-1.63219	1.99e-18	-3.21651	7.76e-09	-3.07609	1.32e-05	-1.7474	6.64e-07
CBX3	1.18777	1.58125e-08	1.12251	5.82e-30	1.22761	6e-07	4.80587	3.29e-19	1.14842	1.14e-18
CCNB1	2.14373	9.71773e-06	1.43979	4.2e-20	1.81292	2.26e-05	4.35413	2.3e-12	1.6367	2.29e-08
CCT6A	1.05966	0.000580303	1.05705	5.98e-21	1.22678	3.73e-05	3.50518	6.05e-14	1.031	4.58e-10
CDC20	2.37751	6.51837e-06	1.54558	4.31e-20	1.81805	4.66e-07	3.65601	6.28e-13	1.90667	1.64e-10
CDC25B	2.25563	1.589e-10	1.131	6.36e-16	1.73229	4.93e-08	2.92992	2.41e-10	1.29304	6.05e-11
CDH3	2.51012	0.000568947	1.72561	2.09e-18	1.71073	7.03e-07	3.59551	6.73e-09	1.96858	1.12e-06
CDK1	2.13844	0.00119414	1.5432	1.16e-26	1.8827	3.23e-08	5.25714	1.73e-14	2.11518	2.03e-12
CDKN3	2.44341	6.5889e-11	1.30326	3.38e-21	1.9718	4.57e-09	4.89776	5.95e-14	1.91241	3.65e-13
CENPF	2.22173	1.06637e-08	1.26861	7.97e-25	1.94913	1.16e-09	4.00204	1.85e-11	1.58444	4.61e-14
CEP55	2.21353	0.00107332	1.84586	7.48e-26	2.5874	3.9e-10	4.8783	3.14e-14	2.26128	1.05e-11
CFD	-2.71148	2.54744e-14	-2.09348	5.25e-22	-1.9284	4.75e-06	-1.88245	0.000255	-2.08465	8.67e-07
CKS1B	1.9471	1.10539e-09	1.52888	6.75e-31	2.16843	3.27e-11	5.20606	2.38e-18	1.72147	3.25e-14
CKS2	2.30286	8.75704e-25	1.96821	2.55e-22	1.93184	5.82e-07	4.63347	4.09e-18	1.70001	8.59e-11
COL10A1	5.94602	1.68203e-08	1.23866	5.87e-16	3.40237	5.89e-09	4.11727	5.19e-10	3.3443	1.47e-14
COL11A1	6.19581	4.54913e-07	2.4047	2.2e-20	4.71695	4.23e-13	5.94946	3.37e-20	4.18463	8.94e-14
COL1A1	2.54637	0.00019615	2.9898	9.3e-32	2.17879	4.96e-10	4.18003	1.93e-15	3.00097	5.42e-10
COL1A2	1.51958	1.04942e-09	2.6983	4.29e-26	2.64889	6.38e-10	5.57378	1.96e-22	2.84748	4.29e-09
COL3A1	1.7429	3.56925e-10	2.16365	9.76e-22	1.77241	1.86e-06	6.02638	2.31e-21	1.89485	1.05e-07
COL4A1	1.13007	0.00127821	1.11635	1.12e-12	2.75854	1.66e-10	5.58974	9.98e-17	1.50574	2.68e-05
COL5A1	1.58615	3.31196e-07	1.78771	1.42e-17	2.15027	2.03e-10	4.04399	4.27e-13	1.55295	2.2e-06
COL5A2	1.82038	1.02842e-31	2.0869	2.1e-20	2.84739	3.6e-12	7.38397	8.77e-24	2.1894	3.48e-08
COL7A1	2.37495	0.0001957	1.40396	1.38e-22	1.23979	5.6e-05	4.12891	7.56e-11	1.18989	9.61e-09
CRISP3	-2.25813	0.00453144	-4.24698	1.18e-20	-8.47694	4.12e-17	-6.37495	4.23e-20	-5.38992	5.42e-10
CSE1L	1.09273	1.2689e-11	1.03677	8.65e-18	1.9272	8.37e-06	4.36428	1.49e-12	1.04738	2.36e-11
CST1	4.80946	2.40374e-07	1.7824	1.78e-15	1.55911	2.9e-05	3.1699	5.57e-10	3.04665	2.43e-10
CTSC	1.51607	0.000442783	1.2095	4.82e-13	1.06911	0.00109	2.80353	2.8e-08	1.08973	1.84e-05
CXCL1	4.04319	3.54372e-07	1.17626	3.31e-09	2.38938	2.88e-09	3.912	1.22e-11	1.86678	4.46e-07
CXCL8	4.53145	5.81681e-09	1.77139	3.48e-13	2.73958	1.31e-08	3.65355	1.73e-10	2.65152	5.33e-08
CYP4B1	-1.61251	1.95212e-05	-1.69602	4.82e-15	-6.10198	9.41e-12	-4.45774	8e-07	-3.13377	2.68e-09
DLGAP5	2.3697	1.83749e-10	1.40788	4e-23	2.06044	3.79e-08	4.89577	8.56e-14	2.18482	3.54e-12
DNMT1	1.30137	3.88547e-06	1.10298	2.09e-22	1.42898	9.31e-07	3.43725	1.83e-09	1.09136	1.78e-12
DTL	2.09769	3.58172e-07	1.51529	1.42e-21	2.27674	3.38e-07	4.60867	3.78e-13	1.90364	5.8e-10
E2F3	1.07233	2.60453e-07	1.04348	7.94e-16	1.6561	2.1e-06	3.28636	2.54e-13	1.32879	1.03e-10
ECT2	2.31865	0.0014675	2.11232	3.37e-31	2.82225	2.59e-10	5.86508	1.07e-17	2.39676	3.5e-15
EFNA1	1.00313	0.00596581	1.1014	1.88e-21	1.34765	1.03e-06	2.86805	1.16e-12	1.07002	5.82e-08
EMP1	-1.29912	7.07653e-14	-2.0135	1.01e-19	-3.52081	3.88e-15	-1.88012	0.00117	-2.62588	1.32e-13
ENDOU	-2.16067	0.000194179	-2.77422	4.8e-21	-6.17595	4.44e-16	-4.47796	1.77e-11	-3.43754	2.28e-10
FADD	1.69062	2.153e-06	1.163	1.12e-10	2.09576	5.21e-09	3.57667	7.67e-13	1.49524	6.52e-06
FANCI	1.77581	4.80447e-08	1.07332	4.43e-20	1.93274	1.5e-07	6.26714	1.27e-13	1.89545	5.9e-14
FAP	2.09701	3.28287e-11	1.24486	7.73e-18	2.41261	1.25e-06	3.71167	2.37e-11	1.63948	5.71e-08
FEN1	1.53323	1.4394e-05	1.07481	3.47e-22	1.15081	1.3e-05	2.55409	1.14e-07	1.44551	5.36e-13
FLG	-1.95941	0.00284968	-2.43155	3.39e-15	-4.69422	2.55e-08	-1.9556	4.37e-06	-3.37243	2.9e-08
FOXM1	2.21668	0.000252846	1.53365	8.95e-25	2.15553	3.63e-12	3.43155	3.34e-10	1.81962	3.44e-12
FSCN1	2.26652	0.00184265	1.61583	5.03e-23	2.12134	7.06e-08	4.31165	7.83e-12	1.64111	3.93e-12
FZD6	1.45233	0.000208549	1.57924	1.37e-22	1.86285	8.52e-08	5.96899	4.77e-19	1.40327	6.63e-13
GGH	1.42999	7.79055e-05	1.16693	8.85e-18	1.22662	3.19e-06	4.42549	2.06e-13	1.55465	2.32e-09
GINS1	2.087	7.52847e-11	1.55383	6.05e-23	2.14896	1.63e-08	4.11484	6.51e-13	1.83945	6.89e-11
GPX3	-1.51118	0.000127414	-2.1407	5.51e-22	-3.81251	5.74e-12	-1.84292	0.000195	-2.82695	6.41e-15
GREM1	-2.00449	2.53443e-07	1.15884	8.65e-06	1.26733	0.00204	4.48993	1.81e-12	1.12832	0.0219
GYS2	-3.0224	4.20757e-06	-1.30468	1.18e-14	-4.99924	1.54e-10	-1.62294	0.00241	-2.49805	3.76e-10
HEY1	2.0011	1.57982e-06	1.40536	1.84e-14	2.30964	2.78e-07	5.23919	3.89e-17	2.26105	3.22e-12
HMGB3	2.07227	2.001e-09	1.55372	1.42e-21	2.01497	4.03e-10	3.68276	1.92e-11	1.60771	6.62e-15
HOMER3	1.29982	1.33152e-08	1.20493	1.43e-22	2.45557	8.33e-10	4.38543	3.14e-11	1.4792	3.98e-10
HPGD	-2.25252	0.00262419	-2.64657	7.37e-24	-4.97625	3.09e-13	-2.06557	0.000257	-3.448	7.43e-12
HSPE1	1.1169	4.58251e-12	1.06718	2.17e-21	1.02802	0.000276	2.94852	5.98e-10	1.22452	2.69e-10
HSPH1	1.10644	3.75201e-06	1.19029	1.3e-18	1.38868	6.31e-06	5.16491	5.66e-16	1.10471	8.61e-08
IFI44	1.70164	0.00026791	1.02261	2.14e-09	2.21736	5.98e-13	4.21002	5.98e-13	1.21152	0.000123
IFI6	2.60807	3.70353e-06	1.11682	1.95e-11	2.82949	1.86e-11	3.85755	6.2e-14	1.45286	0.000726
IGF2BP2	1.19599	9.15563e-10	1.50698	6e-19	1.72758	5.41e-06	3.62193	1.55e-11	1.73677	3.57e-08
IGF2BP3	3.47243	7.98626e-12	1.21343	2.57e-07	1.89269	0.00382	6.33768	1.4e-15	2.19326	1.72e-06
IGFBP3	1.68994	0.000767888	1.72255	1.99e-13	1.66397	0.000651	4.1582	3.42e-10	2.00236	2.22e-06
INHBA	2.54162	4.69096e-10	1.90438	2.81e-15	5.13454	1.75e-12	6.3032	1.84e-20	2.44979	6.29e-08
ISG15	3.22041	1.70837e-08	1.87011	1e-13	3.18873	8.14e-12	2.80852	1.2e-08	1.99153	5.06e-07
JAG2	1.26365	0.000289889	1.08924	6.39e-18	1.46584	0.000499	2.39148	4.88e-06	1.06053	7.47e-09
KIF11	1.85381	8.53825e-10	1.04551	4.62e-15	1.16337	3.88e-05	3.83088	5.03e-09	1.36508	1.15e-06
KIF14	2.45157	0.00552248	1.29684	3.19e-27	1.89179	6.09e-12	3.57695	1.02e-11	2.05558	3.69e-15
KIF20A	2.45334	0.00661326	1.13358	1.09e-22	2.28778	9.37e-08	5.83823	4.2e-18	1.86601	2.94e-13
KIF4A	2.34842	3.96153e-13	1.39017	1.22e-26	2.33113	3.3e-10	4.12943	5.03e-12	2.17388	2.63e-16
KLK11	-1.35979	5.29173e-12	-1.5628	2.17e-10	-3.17391	1.01e-08	-1.85872	0.00292	-1.85305	3.83e-05
KLK12	-1.88179	4.68819e-13	-1.70985	1.42e-11	-3.12507	2.51e-06	-3.21428	3.76e-07	-2.13853	7.44e-06
KPNA2	1.75039	3.6174e-11	1.08474	8.35e-17	1.2491	5.11e-09	3.74829	2.48e-12	1.16935	1.18e-10
KRT4	-2.51253	0.00305038	-2.60629	6.86e-14	-6.41878	6.85e-12	-6.68906	1.15e-11	-3.31829	4.35e-05
LAMA3	1.65141	2.42335e-07	1.52835	1.09e-14	2.28245	1.64e-06	5.79146	1.08e-17	1.32318	9.62e-06
LAMB3	1.5585	0.00228599	1.80234	1.96e-19	2.39173	4.62e-06	4.8066	6.19e-12	1.95361	1.24e-07
LAMC2	2.68186	0.00269495	1.74408	7.22e-17	2.78837	1.15e-09	5.14129	1.45e-17	2.4155	1.52e-08
LAMP3	3.36005	9.55763e-05	1.22573	4.17e-08	2.49072	2.19e-09	5.00631	1.11e-17	1.8485	4.07e-07
LMNB1	1.69472	0.00233278	1.06799	1.35e-15	1.76888	1.66e-06	4.10046	5.97e-12	1.26103	8.2e-07
LOXL2	1.99049	0.000539719	1.31314	1.22e-16	1.33799	1.46e-05	3.45765	6.05e-13	1.59091	2.52e-07
MAD2L1	2.06724	8.1092e-06	1.23769	6.65e-20	2.03688	1.28e-05	4.82683	3.2e-12	1.87375	2.18e-13
MAGEA6	6.93265	1.28319e-05	2.22573	2.73e-09	5.09238	1.81e-10	8.67742	4.78e-18	2.61539	0.000166
MAL	-2.24084	1.50361e-07	-3.96833	1.17e-19	-5.56871	9.41e-12	-4.92079	2.12e-08	-4.36729	3.34e-09
MCM2	2.09621	0.00825404	1.43485	2.81e-28	2.25236	3.58e-12	3.80577	1.73e-12	1.87694	3.78e-14
MCM4	1.77106	1.02927e-09	1.34566	1.06e-19	1.72539	5.23e-12	4.65502	1.32e-12	1.09867	6.47e-10
MCM5	1.41545	0.00126936	1.22773	2.62e-20	3.19172	1.89e-08	5.71557	2.34e-12	1.01343	5.28e-09
MCM6	1.2533	5.87177e-06	1.26736	6.48e-25	1.76982	2.11e-06	4.09979	1.13e-11	1.14517	4.02e-12
MCM7	1.98031	3.31137e-05	1.03606	4.25e-15	1.79595	1.36e-08	4.97566	3.39e-12	1.32993	5.34e-14
MELK	2.16359	4.29441e-11	1.25538	7.66e-20	2.08918	1.3e-08	3.12979	7.93e-08	1.59657	2.88e-09
MEST	2.17733	1.16992e-07	1.54454	3.53e-22	1.53541	2.29e-07	3.60075	5.86e-08	2.24597	7.77e-11
MET	1.22314	0.000586988	1.46369	5.59e-21	3.00547	1.01e-17	7.32219	6.16e-21	1.98791	1.86e-11
MFAP2	3.01552	1.86199e-07	1.69128	6.36e-30	2.96381	1.43e-11	5.39001	1.73e-19	2.24452	1.34e-11
MMD	1.18253	2.01225e-09	1.02335	3.87e-11	1.82194	4.22e-09	4.23274	1.36e-12	1.16868	3.96e-05
MMP1	3.37853	3.81394e-08	4.44256	1.35e-28	7.17152	2.2e-17	5.62104	8.66e-11	4.83719	8.31e-12
MMP10	4.33171	9.59545e-06	2.19275	9.46e-11	2.25505	4.93e-05	2.72871	9.64e-07	2.72388	2.11e-07
MMP11	5.54771	0.000479521	1.61242	1.19e-19	2.99061	5.5e-13	3.76551	2.08e-16	2.24363	1.75e-12
MMP12	4.53545	1.66596e-10	2.24041	6.75e-19	2.57914	1.57e-09	4.43918	5.82e-15	3.4741	2.93e-11
MMP13	6.23155	1.49071e-05	1.28604	6.63e-10	5.15817	8.19e-10	4.85456	5.83e-08	2.36737	1.76e-08
MMP3	5.29517	4.91968e-19	1.23815	2.91e-10	2.22544	8.23e-07	3.45865	2.25e-08	2.35137	2.76e-07
MMP9	3.56479	0.000223562	1.47136	3.84e-15	2.56722	1.92e-13	3.9829	7.57e-16	1.64454	4.98e-06
MTERF3	1.01753	4.36406e-06	1.01398	1.16e-18	1.63242	6.04e-06	5.85209	2.77e-17	1.14954	2.45e-14
MYO1B	1.30394	0.00103566	1.22388	2.12e-15	1.17043	3.69e-07	3.97106	4.89e-13	1.45807	2.41e-08
NEK2	2.51356	0.00288233	1.28935	8.47e-22	2.33594	2.88e-08	4.91442	2.57e-18	2.10566	8.51e-14
NETO2	1.23716	0.000308605	1.41957	9.16e-20	2.01119	1.46e-11	5.12667	1.12e-13	1.65368	1.56e-09
NUP107	1.40273	3.5676e-10	1.08656	5.48e-19	1.55644	1.71e-07	3.79099	1.07e-12	1.21611	9e-15
NUSAP1	2.12447	5.72975e-26	1.54386	7.32e-19	1.67783	2.82e-06	5.90355	2.65e-19	1.67259	5.44e-09
ODC1	1.66376	0.00135661	1.65923	8.15e-13	1.98028	1.29e-08	4.44756	2.32e-16	1.70026	9.92e-06
PAICS	1.14701	9.72615e-09	1.36839	5.8e-18	1.60366	2.68e-06	4.59726	2.09e-13	1.41925	8.58e-09
PARP12	1.20494	4.34851e-06	1.03665	2.81e-19	1.86169	3.08e-14	3.30182	2.56e-13	1.04429	3.38e-08
PBK	2.25522	1.48182e-12	1.38949	1.88e-17	1.41085	8.04e-05	3.99374	2.43e-11	2.04946	1.68e-11
PCNA	1.65968	0.0082853	1.25854	1.41e-20	1.44043	4.28e-06	5.66868	5.95e-16	1.23798	2.07e-11
PFN2	1.5003	0.00308223	1.31858	2.53e-11	1.61972	1.47e-08	4.46925	4.61e-14	1.70884	1.63e-08
PLAU	3.44699	2.30926e-09	1.99401	5.84e-27	2.15765	8.99e-10	3.58799	3.42e-13	2.20449	1.37e-13
PLXNA1	1.10107	7.64632e-06	1.32309	8.34e-28	2.37033	2.82e-07	5.32238	5.85e-15	1.36837	1.38e-11
PMEPA1	2.22442	2.54117e-06	1.17525	3.68e-13	2.29596	6.27e-06	4.30236	1.13e-11	1.43746	4.88e-05
PPFIA1	1.47477	0.000192216	1.16723	2.6e-10	2.38637	6.92e-10	5.15952	1.39e-19	1.64408	2.66e-08
PRC1	1.98247	5.67259e-07	1.6425	1.7e-22	2.16234	6.31e-09	4.5842	6.64e-14	1.86861	1.06e-11
PTHLH	2.85383	0.0059755	2.21322	8.73e-13	1.9546	0.000467	3.15748	1.72e-06	2.53276	1.71e-06
PUS7	1.42885	0.00352262	1.01509	1.9e-15	1.30673	3.55e-05	3.00964	7.38e-12	1.21958	4.51e-09
PXDN	1.47613	0.00267564	1.20106	1.33e-12	1.92396	8.34e-08	6.07507	1.46e-15	1.4428	0.000153
RACGAP1	1.62223	0.00185566	1.04815	8.6e-18	1.11969	0.000119	4.28201	1.59e-14	1.10294	1.75e-10
RAD51AP1	2.1572	0.00527763	1.06268	8.7e-20	2.7714	1.58e-10	5.35801	8.45e-11	2.03425	3.79e-14
RAI14	1.32697	3.97082e-05	1.3205	2.86e-18	1.08649	9.28e-05	4.55023	4.53e-11	1.50673	4.36e-08
RANBP1	1.29863	8.99434e-07	1.06767	4.71e-24	1.43287	4.86e-05	4.81853	1.15e-13	1.08619	4.22e-08
RBP1	2.28655	0.00120111	1.02024	7.15e-07	1.38655	1.45e-05	3.78695	2.42e-11	1.44819	4.21e-05
RFC4	1.94361	2.89146e-12	1.71652	3.02e-30	2.34048	8.22e-11	5.18078	1.24e-17	1.92816	7.77e-15
RRM2	1.95797	4.84794e-12	1.54786	1.57e-15	1.86799	1.84e-05	4.42631	6.64e-17	1.92999	2.14e-08
SERPINE1	2.15484	1.52185e-12	1.34306	3.59e-16	2.41448	6.36e-06	3.19622	8.94e-09	2.04108	1.38e-09
SERPINH1	1.87583	1.15372e-07	1.4881	3.99e-22	3.69617	4.9e-11	4.78269	8.57e-12	1.69769	5.27e-09
SMC2	1.11066	5.06963e-12	1.35292	4.01e-20	1.55995	1.7e-07	5.45951	8.38e-16	1.08021	6.65e-07
SNAI2	1.90687	0.00315758	2.20195	3.67e-25	2.76498	3.25e-14	5.03379	5.04e-18	1.8024	9.39e-12
SNAPC1	1.48706	3.268e-05	1.00933	4.3e-16	1.77278	3.36e-07	4.44617	2.3e-15	1.28263	4.09e-10
SPARC	1.50839	0.000121393	1.78585	5.72e-19	1.54668	1.12e-06	3.99413	2.49e-14	1.96098	1.49e-06
SPP1	5.45652	7.99958e-08	3.18709	4.78e-23	4.29751	8.31e-18	5.87898	5.8e-20	4.46479	1.94e-12
STAT1	1.39548	4.09935e-11	1.2449	2.33e-09	2.15946	2.76e-09	4.30866	4.2e-20	1.23943	1.98e-05
SULF1	1.8968	0.000156918	2.12483	2.29e-22	1.43142	0.000387	4.10325	2.87e-15	2.57384	1.92e-09
TFRC	2.09853	2.18901e-11	1.33966	2.43e-22	1.01867	2.66e-07	4.69189	1.18e-17	1.77883	9.23e-13
TGFBI	2.39351	0.000118385	1.83623	8.32e-20	3.11365	1.97e-15	5.04076	9.71e-21	2.05663	8.28e-08
THY1	1.24688	0.00505641	1.07932	4.17e-18	1.50206	4.23e-09	3.19655	5.85e-12	1.18681	4.56e-08
TIMP1	1.19974	1.37265e-14	1.16891	1.2e-12	1.68993	9.01e-05	4.02917	1.27e-10	1.13649	0.00139
TMEM45A	2.33937	0.000164796	1.50783	8.08e-13	1.47747	0.000289	3.6221	2.72e-07	1.30672	0.000203
TMPRSS2	-1.54839	1.14515e-12	-2.07832	8.02e-19	-4.13958	1.02e-07	-3.93303	2.04e-08	-2.28531	3.3e-08
TNC	2.55653	1.44194e-12	1.78194	8.4e-19	2.23109	6.97e-05	4.08366	4.39e-13	1.26037	0.000689
TNFAIP6	1.66802	2.912e-10	1.0262	4.63e-11	1.64545	2.66e-06	4.26791	2.26e-11	1.76647	5.19e-07
TOP2A	2.74948	7.19029e-11	2.00423	3.96e-23	2.43778	1.07e-07	5.65883	5.26e-14	2.29571	7.85e-12
TOPBP1	1.18787	2.1761e-09	1.06967	4.2e-20	1.65127	1.01e-07	5.17852	1.3e-15	1.11499	6.89e-12
TPX2	2.52322	0.0010664	1.26544	2.37e-23	2.62191	1.48e-10	4.73462	6.46e-15	1.98315	3.19e-12
TRIP13	2.93625	6.42967e-05	1.1883	2.07e-20	1.66196	5.55e-08	3.30994	2.8e-09	2.10326	1.16e-14
TTK	1.79571	1.65323e-08	1.46981	1.16e-19	1.73039	5.38e-07	4.30812	6.85e-13	1.75158	2.6e-06
TYMS	1.81062	0.00604392	1.21335	4.55e-17	1.89395	4e-07	3.30063	2.82e-09	1.27578	9.77e-10
UBE2C	2.53902	0.00614735	1.30784	3.55e-25	1.94705	1.88e-09	4.85405	1.92e-16	1.99428	1.13e-12
UPK1A	-2.68639	1.5965e-05	-1.61836	4.97e-16	-4.40801	2.55e-09	-3.06228	5.65e-06	-2.23425	2.99e-07
VOPP1	1.01404	0.00637618	1.23787	1.42e-21	1.71801	1.17e-09	4.33046	1.41e-16	1.46794	8.79e-10
ZWINT	1.45287	0.00082375	1.21451	2.83e-17	1.44526	2.23e-05	3.32792	1.34e-09	1.39115	3.05e-07
CXCL12	-1.72287	0.0027519	-1.55898	7.13e-11	-1.71979	7.26e-06	1.25866	0.000284	-2.16095	2.75e-05
DIO2	1.23776	7.15019e-10	-1.50431	4.45e-15	-3.46059	2.79e-12	1.80784	3.06e-05	-1.68879	1.62e-05
DPT	-4.00839	4.58335e-12	-1.28304	1.51e-09	-2.76287	1.33e-09	1.93395	0.000524	-1.51689	0.000462
FAM107A	-3.31934	3.31962e-08	-1.16338	3.53e-16	-1.6341	9.42e-07	1.1718	0.0398	-1.59364	2.96e-07
GPD1L	-1.29184	1.2563e-07	-1.30301	2.32e-25	-2.05608	6.61e-12	1.93199	0.000114	-1.90747	1.64e-13
ID4	-1.05743	2.80526e-08	-1.61751	1.77e-16	-3.24029	1.11e-13	1.28919	0.00539	-2.03713	3.75e-12
ITM2A	-1.56013	1.84694e-05	-1.27959	4.68e-11	-1.96595	1.85e-08	2.46654	6.41e-07	-1.42059	2.13e-07
KAT2B	-1.32855	0.0031937	-1.7992	1.03e-25	-2.665	2.44e-11	1.457	0.0114	-2.5464	1.4e-16
LDB3	-2.71647	1.07029e-06	-1.2856	6.73e-10	-1.41046	0.000355	1.33437	0.000219	-1.51748	0.00326
LMOD1	-2.6071	0.00312868	-1.29387	8.27e-08	-1.45989	1.25e-05	1.56404	0.00142	-1.34598	0.00468
METTL7A	-2.43707	1.04904e-15	-1.24927	1.31e-12	-1.24451	0.000135	2.78218	7.35e-08	-1.5424	6.41e-07
PDZRN3	-1.60504	0.00560773	-1.11696	5.91e-11	-2.29125	6.09e-07	2.41968	0.00188	-1.18019	0.000694
PMM1	-1.10235	3.71397e-07	-1.05018	3.13e-16	-1.12716	0.000406	2.11306	7.26e-07	-1.33298	2.02e-11
PSCA	-5.44612	0.000336596	-2.25987	2.8e-15	-3.20531	2.15e-06	-2.00168	0.000448	-2.67917	4.47e-08
RBPMS	-1.13347	0.00702908	-1.17484	1.47e-09	-1.73082	4.78e-07	2.44044	0.000192	-1.7062	4.84e-08
RCAN2	-3.03947	6.65066e-13	-1.31442	7.68e-11	-1.04406	0.000388	1.70436	0.000101	-1.5561	0.00134
RGS5	-1.23536	1.17039e-10	-1.06223	4.55e-07	-1.71834	6.34e-06	2.98823	2.48e-07	-1.05142	8.33e-05
SECISBP2L	-1.13858	2.2419e-12	-1.10555	4.49e-18	-1.21063	2.34e-06	2.37779	2.62e-05	-1.22675	7.75e-13
SELENBP1	-1.51187	0.000670233	-1.13775	2.67e-16	-1.15589	4.79e-06	1.11493	0.014	-1.12767	0.000196
SLC39A14	-1.03693	3.28369e-05	1.19079	1.21e-15	2.5072	1.9e-10	5.51926	2.92e-14	1.5605	4.69e-06
SORBS1	-2.7421	3.89264e-13	-1.46796	7.62e-07	-1.46925	0.00232	1.62915	3.17e-05	-1.66252	0.00218
TGFBR3	-2.14856	9.23801e-13	-1.19476	9.38e-12	-1.06905	0.00127	2.07203	0.000141	-1.6003	2.99e-06
TNS1	-2.15855	0.0015538	-1.00122	6.57e-07	-1.62121	2.27e-06	1.41525	0.000505	-1.23163	0.00205
UBL3	-1.71405	2.70471e-15	-1.32504	4.49e-26	-1.82962	3.02e-10	1.92358	4.23e-05	-1.9331	2.57e-18
ATP1A2	-3.29718	0.0022194	-1.0878	3.51e-08	-2.15806	1.64e-08	1.65054	0.00216	-1.25291	7.1e-05
CHRDL1	-2.71333	3.66214e-06	-1.07153	1.24e-08	-1.04706	0.0206	1.5823	0.0226	-1.71887	0.00202
