# Supplementary material for: Targeting EFNA1 suppresses tumor progression via the cMYC-modulated cell cycle and autophagy in esophageal squamous cell carcinoma
Source: Discov Oncol. 2023 May 9;14:64. doi: 10.1007/s12672-023-00664-9 (PMC10169935; doi:10.1007/s12672-023-00664-9)
Supplement: Supplementary file 7 — Additional file 7: Table S4. The 173 genes expressed with consistent trends in cancerous and normal esophageal tissues identified from TCGA-ESCA, GSE23400, GSE29001, GSE33426 and GSE38129 datasets [file 12672_2023_664_MOESM7_ESM.xls]

## Sheet: 工作表1
Gene Symbol	survival Pvalue
PBK	0.000745
ASPM	0.005728
PUS7	0.005943
APOE	0.01243
EFNA1	0.02354
MAGEA6	0.02986
TTK	0.03501
BUB1B	0.04248
TFRC	0.04419
ATAD2	0.05081
KIF14	0.05411
PFN2	0.07128
RAD51AP1	0.08838
VOPP1	0.08967
TOPBP1	0.08987
MFAP2	0.1024
KIF20A	0.1047
CTSC	0.1118
FANCI	0.1136
TPX2	0.1184
BUB1	0.1352
GPX3	0.1383
SMC2	0.1445
MMP3	0.15
IGF2BP3	0.1515
ZWINT	0.1549
ARPC1B	0.1584
MMD	0.1635
NEK2	0.1639
MELK	0.1643
CDC25B	0.1733
CEP55	0.1801
COL3A1	0.1928
TMEM45A	0.1938
FZD6	0.1959
FEN1	0.1973
RBP1	0.2055
TNC	0.2116
GYS2	0.2195
INHBA	0.2253
SNAPC1	0.2269
PRC1	0.2431
MMP10	0.2474
MCM4	0.2496
CKS2	0.2503
FLG	0.258
SERPINH1	0.2599
MCM6	0.2691
PLXNA1	0.2704
MCM2	0.2748
NUP107	0.2817
TYMS	0.2959
MEST	0.2985
IFI44	0.3022
CENPF	0.307
CDKN3	0.3083
GGH	0.3101
GREM1	0.3155
FADD	0.3157
C1orf116	0.3166
DLGAP5	0.3178
CSE1L	0.3244
FOXM1	0.3317
LAMP3	0.3324
TMPRSS2	0.3487
ISG15	0.3492
MMP9	0.3527
CST1	0.3557
PCNA	0.3639
CKS1B	0.3656
TOP2A	0.38
DNMT1	0.3856
AURKA	0.3891
HMGB3	0.3918
BIRC5	0.3936
MMP11	0.3969
IGFBP3	0.3996
DTL	0.4003
HEY1	0.4055
LAMB3	0.4102
STAT1	0.4108
JAG2	0.4113
KLK11	0.4216
PXDN	0.4217
MMP1	0.4235
ASPN	0.428
PPFIA1	0.4284
UPK1A	0.4393
SPP1	0.4395
GINS1	0.4501
RANBP1	0.4528
MET	0.466
E2F3	0.4677
UBE2C	0.4773
RRM2	0.4777
PTHLH	0.4778
IFI6	0.4817
TIMP1	0.4835
HSPE1	0.4997
CDK1	0.5137
CRISP3	0.5179
MCM5	0.5196
TRIP13	0.5215
MCM7	0.5317
LAMC2	0.5372
KIF4A	0.5381
AURKB	0.5397
RAI14	0.5426
IGF2BP2	0.5665
MAL	0.5711
AGRN	0.5784
NUSAP1	0.583
COL5A2	0.5855
KPNA2	0.587
SULF1	0.591
BGN	0.6066
THY1	0.6086
CBX3	0.6106
RACGAP1	0.6114
RFC4	0.6142
CCT6A	0.6145
ABLIM3	0.6159
FSCN1	0.6346
LMNB1	0.6413
COL7A1	0.6538
HPGD	0.6539
LAMA3	0.6576
CFD	0.6677
CDH3	0.6693
SNAI2	0.6699
PAICS	0.6832
APOBEC3B	0.6999
CXCL8	0.7041
ENDOU	0.7073
AMIGO2	0.7107
CDC20	0.7133
MYO1B	0.7153
PLAU	0.7206
ACTL6A	0.7217
KLK12	0.7219
KIF11	0.7295
HSPH1	0.7326
MAD2L1	0.7348
COL10A1	0.7361
ABLIM1	0.7527
COL1A2	0.7704
CYP4B1	0.7848
ECT2	0.7909
PMEPA1	0.8081
MTERF3	0.812
COL5A1	0.8128
ODC1	0.8162
PARP12	0.8192
CCNB1	0.8284
CXCL1	0.8305
ANO1	0.8535
EMP1	0.858
HOMER3	0.8628
TGFBI	0.8781
NETO2	0.8793
COL1A1	0.8906
ANP32E	0.8927
COL4A1	0.897
COL11A1	0.8975
FAP	0.9123
SERPINE1	0.9202
KRT4	0.9244
SPARC	0.9553
MMP13	0.9627
LOXL2	0.9782
MMP12	0.9806
ACKR3	0.9811
TNFAIP6	0.9838
