# Supplementary material for: Targeting EFNA1 suppresses tumor progression via the cMYC-modulated cell cycle and autophagy in esophageal squamous cell carcinoma
Source: Discov Oncol. 2023 May 9;14:64. doi: 10.1007/s12672-023-00664-9 (PMC10169935; doi:10.1007/s12672-023-00664-9)
Supplement: Supplementary file 8 — Additional file 8: Table S5. Drugs binding to the receptor binding domain of EFNA1 were selected from the FDA-Approved Drug Library [file 12672_2023_664_MOESM8_ESM.xls]

## Sheet: Sheet1
number	Item	Catalog No.	docking_score	Chemical Name	CAS No.	Formula	Mw	Target	Pathway	Clinical Information
11	1	HY-105008	-11.1898	Secoisolariciresinol diglucoside	257930-74-8	C32H46O16	686.698	Glutathione Peroxidase; Reactive Oxygen Species	Immunology/Inflammation; Metabolic Enzyme/Protease; NF-κB	Phase 2
9	2	HY-B0089	-11.1632	Acarbose	56180-94-0	C25H43NO18	645.605	Others	Others	FDA
10	3	HY-N0318	-10.5575	Salvianolic acid A	96574-01-5	C26H22O10	494.447	MMP	Metabolic Enzyme/Protease	Phase 1
32	4	HY-N0466	-10.2132	Rebaudioside A	58543-16-1	C44H70O23	967.013	Others	Others	Phase 1
49	5	HY-N0148	-10.207	Rutin	153-18-4	C27H30O16	610.518	Autophagy; Reactive Oxygen Species	Autophagy; Immunology/Inflammation; Metabolic Enzyme/Protease; NF-κB	Launched
26	6	HY-17624	-10.1495	Framycetin	119-04-0	C23H46N6O13	614.644	Bacterial	Anti-infection	FDA
39	7	HY-B2123	-9.90248	Lactose	63-42-3	C12H22O11	342.296	Endogenous Metabolite	Metabolic Enzyme/Protease	Phase 4
13	8	HY-B0684	-9.88997	Iopamidol	60166-93-0	C17H22I3N3O8	777.085	Others	Others	FDA
20	9	HY-B2122	-9.52443	Maltitol	585-88-6	C12H24O11	344.312	Others	Others	Launched
35	10	HY-B0470	-9.3376	Neomycin (sulfate)	1405-10-3	C23H52N6O25S3	614.644	Bacterial; Calcium Channel	Anti-infection; Membrane Transporter/Ion Channel	FDA
3	11	HY-13653	-9.25866	(-)-Epigallocatechin Gallate	989-51-5	C22H18O11	458.372	Autophagy; Reactive Oxygen Species	Autophagy; Immunology/Inflammation; Metabolic Enzyme/Protease; NF-κB	Phase 4
38	12	HY-P0125A	-9.22925	Elamipretide (TFA)	1606994-55-1	C34H50F3N9O7	639.789	Mitochondrial Metabolism	Metabolic Enzyme/Protease	Phase 3
17	13	HY-17409	-9.11211	Nystatin	1400-61-9	C47H75NO17	926.095	Fungal	Anti-infection	FDA
42	14	HY-B0509B	-8.99068	Amikacin (sulfate)	39831-55-5	C22H47N5O21S2	585.602	Bacterial	Anti-infection	FDA
24	15	HY-15337	-8.84485	Hesperidin	520-26-3	C28H34O15	610.561	Autophagy; Reactive Oxygen Species	Autophagy; Immunology/Inflammation; Metabolic Enzyme/Protease; NF-κB	Phase 4
25	16	HY-N0120A	-8.77899	Polydatin	27208-80-6	C20H22O8	390.384	Apoptosis; Autophagy; Mitophagy	Apoptosis; Autophagy	Phase 2
47	17	HY-P0033	-8.7717	Argireline	616204-22-9	C34H60N14O12S	888.992	Others	Others	Phase 3
7	18	HY-B0594	-8.69042	Iohexol	66108-95-0	C19H26I3N3O9	821.138	Autophagy; Mitophagy	Autophagy	FDA
1	19	HY-B0606	-8.64065	Diquafosol (tetrasodium)	211427-08-6	C18H22N4Na4O23P4	786.278	P2Y Receptor	GPCR/G Protein	Launched
40	20	HY-B1654A	-8.63596	Flavin Adenine Dinucleotide Disodium	84366-81-4	C27H31N9Na2O15P2	783.535	Others	Others	Launched
46	21	HY-17567B	-8.63433	Heparin Lithium salt	9045-22-1	(C14H25NO20S3)n.xLi	623.538	Autophagy	Autophagy	Phase 4
28	22	HY-10064	-8.59116	Ticagrelor	274693-27-5	C23H28F2N6O4S	522.568	P2Y Receptor	GPCR/G Protein	FDA
30	23	HY-107372	-8.57394	Uridine triphosphate	63-39-8	C9H15N2O15P3	484.141	Others	Others	Phase 3
5	24	HY-N0002	-8.53901	(-)-Epicatechin gallate	1257-08-5	C22H18O10	442.372	Autophagy; COX	Autophagy; Immunology/Inflammation	Phase 4
19	25	HY-B2176	-8.49265	ATP	56-65-5	C10H16N5O13P3	507.181	Endogenous Metabolite	Metabolic Enzyme/Protease	Phase 3
45	26	HY-B0956	-8.46766	Paromomycin (sulfate)	1263-89-4	C23H47N5O18S	615.629	Parasite	Anti-infection	FDA
14	27	HY-B1779	-8.43209	Sucrose	57-50-1	C12H22O11	342.296	Others	Others	FDA
6	28	HY-B1410	-8.32445	Ioversol	87771-40-2	C18H24I3N3O9	807.111	Others	Others	FDA
21	29	HY-14737	-8.24197	Ceftaroline fosamil	400827-46-5	C24H25N8O10PS4	685.692	Bacterial	Anti-infection	FDA
29	30	HY-B0472	-8.20988	Streptomycin (sulfate)	3810-74-0	C21H42N7O18S1.5	581.574	Bacterial	Anti-infection	FDA
12	31	HY-N0178	-8.17914	Diosmin	520-27-4	C28H32O15	608.545	Aryl Hydrocarbon Receptor	Immunology/Inflammation	Launched
48	32	HY-P0093	-8.15502	Sincalide	25126-32-3	C49H62N10O16S3	1143.27	Others	Others	FDA
33	33	HY-16382	-8.13156	PCI-27483	871266-63-6	C26H24N6O9S	596.569	Others	Others	Phase 2
4	34	HY-N0014	-8.08017	Icariin	489-32-7	C33H40O15	676.662	Autophagy; Phosphodiesterase (PDE); PPAR	Autophagy; Cell Cycle/DNA Damage; Metabolic Enzyme/Protease	Phase 3
34	35	HY-B1228	-8.05642	Ribostamycin (sulfate)	53797-35-6	C17H36N4O14S	454.473	Bacterial	Anti-infection	Launched
15	36	HY-N2024A	-8.03304	Maltose monohydrate	6363-53-7	C12H24O12	342.296	Others	Others	Phase 3
44	37	HY-13777A	-8.02333	Zoledronic acid (monohydrate)	165800-06-6	C5H12N2O8P2	272.09	Autophagy	Autophagy	FDA
50	38	HY-B2144	-8.00865	Chitosan	9012-76-4	C12H24N2O8	324.328	Bacterial	Anti-infection	Phase 4
31	39	HY-N0768	-8.00754	Isoquercitrin	21637-25-2	C21H20O12	464.376	Reactive Oxygen Species	Immunology/Inflammation; Metabolic Enzyme/Protease; NF-κB	Phase 3
16	40	HY-18711A	-7.9623	SCR-1481B1	1174161-86-4	C28H29ClF2N5O10P	578.846	c-Met/HGFR; VEGFR	Protein Tyrosine Kinase/RTK	Phase 1
8	41	HY-B2119	-7.95101	Sodium tauroglycocholate	41945-48-6	C28H47N2NaO8S	571.747	Others	Others	Launched
37	42	HY-10127	-7.90454	AZD1152	722543-31-9	C26H31FN7O6P	587.54	Aurora Kinase	Cell Cycle/DNA Damage; Epigenetics	Phase 3
41	43	HY-B0739A	-7.88987	Citicoline sodium salt	33818-15-4	C14H26N4NaO11P2	488.324	Others	Others	Launched
18	44	HY-14664A	-7.70151	Fluvastatin (sodium)	93957-55-2	C24H26FNNaO4+	411.466	Autophagy; HMG-CoA Reductase (HMGCR)	Autophagy; Metabolic Enzyme/Protease	FDA
36	45	HY-N0529	-7.66914	Rosmarinic acid	20283-92-5	C18H16O8	360.315	Monoamine Oxidase	Neuronal Signaling	Phase 4
22	46	HY-106268A	-7.65198	Larazotide acetate	881851-50-9	C34H59N9O12	725.833	Gap Junction Protein	Cytoskeleton	Phase 3
27	47	HY-I0383	-7.58567	Canagliflozin (hemihydrate)	928672-86-0	C24H26FO5.5S	444.516	SGLT	Membrane Transporter/Ion Channel	FDA
2	48	HY-B0148	-7.5676	Risedronic acid	105462-24-6	C7H11NO7P2	283.112	Others	Others	Launched
23	49	HY-16566A	-7.55531	Kanamycin (sulfate)	25389-94-0	C18H38N4O15S	484.499	Bacterial	Anti-infection	FDA
43	50	HY-11101	-7.55446	Alendronate (sodium hydrate)	121268-17-5	C4H18NNaO10P2	248.089	Others	Others	FDA
	51	HY-B1362	-7.55093	Iopromide	73334-07-3	C18H24I3N3O8	791.112	Others	Others	FDA
	52	HY-N0145	-7.45576	Puerarin	3681-99-0	C21H20O9	416.378	5-HT Receptor	GPCR/G Protein; Neuronal Signaling	Phase 2
	53	HY-B0080	-7.40176	Folinic acid (calcium salt pentahydrate)	6035-45-6	C20H33CaN7O12 2+	473.439	Antifolate	Cell Cycle/DNA Damage	FDA
	54	HY-B0515	-7.37447	Ibandronate (Sodium Monohydrate)	138926-19-9	C9H24NNaO8P2	318.222	Others	Others	FDA
	55	HY-B0988	-7.35907	Deferoxamine (mesylate)	138-14-7	C26H52N6O11S	560.684	Amyloid-β; Autophagy; Mitophagy	Autophagy; Neuronal Signaling	FDA
	56	HY-15593	-7.35545	Pinometostat	1380288-87-8	C30H42N8O3	562.706	Histone Methyltransferase	Epigenetics	Phase 2
	57	HY-B0456	-7.30074	Riboflavin	83-88-5	C17H20N4O6	376.364	Others	Others	FDA
	58	HY-N0614	-7.29024	Sucralose	56038-13-2	C12H19Cl3O8	397.634	Others	Others	Phase 3
	59	HY-50663	-7.22097	MK 0893	870823-12-4	C32H27Cl2N3O4	588.481	Glucagon Receptor	GPCR/G Protein	Phase 2
	60	HY-17622	-7.21759	Tavilermide	263251-78-1	C24H32N6O11	580.544	Trk Receptor	Protein Tyrosine Kinase/RTK	Phase 3
	61	HY-15746	-7.18568	Dobutamine (hydrochloride)	49745-95-1	C18H24ClNO3	301.38	Adrenergic Receptor	GPCR/G Protein	FDA
	62	HY-17628	-7.1839	Cefiderocol	1225208-94-5	C30H34ClN7O10S2	752.215	Bacterial	Anti-infection	Phase 3
	63	HY-100506	-7.17495	GLPG0187	1320346-97-1	C29H37N7O5S	595.713	Integrin	Cytoskeleton	Phase 1
	64	HY-N0225	-7.14454	(-)-Epigallocatechin	970-74-1	C15H14O7	306.267	Autophagy; MMP	Autophagy; Metabolic Enzyme/Protease	Phase 4
	65	HY-B1172	-7.12134	Lactulose	4618-18-2	C12H22O11	342.296	Others	Others	FDA
	66	HY-109035	-7.11105	Inarigivir soproxil	942123-43-5	C25H34N7O13PS	703.615	HCV	Anti-infection	Phase 2
	67	HY-101954	-7.06668	Inarigivir	475650-36-3	C20H26N7O10PS	587.5	HBV	Anti-infection	Phase 2
	68	HY-14807	-7.06649	Tosedostat	238750-77-1	C21H30N2O6	406.473	Aminopeptidase	Metabolic Enzyme/Protease	Phase 2
	69	HY-17580	-7.0563	Fidaxomicin	873857-62-6	C52H74Cl2O18	1058.04	Bacterial	Anti-infection	FDA
	70	HY-A0181	-7.04633	Adenosine monophosphate	61-19-8	C10H14N5O7P	347.221	Endogenous Metabolite	Metabolic Enzyme/Protease	Phase 4
	71	HY-16637	-7.02235	Folic acid	59-30-3	C19H19N7O6	441.397	DNA/RNA Synthesis	Cell Cycle/DNA Damage	FDA
	72	HY-19931	-7.00915	COH29	1190932-38-7	C22H16N2O5S	420.438	DNA/RNA Synthesis	Cell Cycle/DNA Damage	Phase 1
	73	HY-13313	-7.00125	XL888	1149705-71-4	C29H37N5O3	503.636	HSP	Cell Cycle/DNA Damage; Metabolic Enzyme/Protease	Phase 1
	74	HY-W017770	-6.99471	Ademetionine (disulfate tosylate)	97540-22-2	C22H34N6O16S4	399.445	Others	Others	Phase 4
	75	HY-N0018	-6.97164	Daidzin	552-66-9	C21H20O9	416.378	Mitochondrial Metabolism	Metabolic Enzyme/Protease	Phase 1
	76	HY-16141	-6.9694	Cilengitide	188968-51-6	C27H40N8O7	588.656	Autophagy; Integrin	Autophagy; Cytoskeleton	Phase 3
	77	HY-14944	-6.94956	Homoharringtonine	26833-87-4	C29H39NO9	545.621	STAT	JAK/STAT Signaling; Stem Cell/Wnt	FDA
	78	HY-78726	-6.91069	Fosamprenavir	226700-79-4	C25H36N3O9PS	585.607	HIV	Anti-infection	FDA
	79	HY-13664	-6.86389	Folinic acid (Calcium)	1492-18-8	C20H21CaN7O7	471.425	Antifolate	Cell Cycle/DNA Damage	FDA
	80	HY-B0698A	-6.86175	Ceftibuten (dihydrate)	118081-34-8	C15H18N4O8S2	410.425	Bacterial	Anti-infection	FDA
	81	HY-B1248	-6.84646	Chlorhexidine	55-56-1	C22H30Cl2N10	505.447	Bacterial	Anti-infection	FDA
	82	HY-17007	-6.80432	Saquinavir	127779-20-8	C38H50N6O5	670.841	HIV; HIV Protease	Anti-infection; Metabolic Enzyme/Protease	FDA
	83	HY-B0187A	-6.80334	Doripenem (monohydrate)	364622-82-2	C15H26N4O7S2	420.504	Bacterial	Anti-infection	FDA
	84	HY-13725	-6.78296	Pirarubicin	72496-41-4	C32H37NO12	627.636	Autophagy; Topoisomerase	Autophagy; Cell Cycle/DNA Damage	Launched
	85	HY-10451	-6.74791	Canagliflozin	842133-18-0	C24H25FO5S	444.516	SGLT	Membrane Transporter/Ion Channel	FDA
	86	HY-B1358	-6.73573	Lincomycin (hydrochloride hydrate)	7179-49-9	C18H37ClN2O7S	406.537	Bacterial	Anti-infection	FDA
	87	HY-15228	-6.68249	RX-3117	865838-26-2	C10H12FN3O4	257.218	Nucleoside Antimetabolite/Analog	Cell Cycle/DNA Damage	Phase 2
	88	HY-13637	-6.68084	Ganciclovir	82410-32-0	C9H13N5O4	255.231	HSV	Anti-infection	FDA
	89	HY-B0117	-6.67568	Tigecycline	220620-09-7	C29H39N5O8	585.649	Autophagy; Bacterial	Anti-infection; Autophagy	FDA
	90	HY-N0603	-6.66243	Ginsenoside Rg3	14197-60-5	C42H72O13	785.013	Amyloid-β; COX; NF-κB; Potassium Channel; Sodium Channel	Immunology/Inflammation; Membrane Transporter/Ion Channel; Neuronal Signaling; NF-κB	Launched
	91	HY-B0221	-6.66072	Amphotericin B	1397-89-3	C47H73NO17	924.079	Fungal	Anti-infection	FDA
	92	HY-13210	-6.64866	Zanamivir	139110-80-8	C12H20N4O7	332.31	Influenza Virus	Anti-infection	FDA
	93	HY-B0637	-6.63169	Bezafibrate	41859-67-0	C19H20ClNO4	361.819	PPAR	Cell Cycle/DNA Damage	EMA
	94	HY-B0577	-6.62405	Latanoprost	130209-82-4	C26H40O5	432.593	Prostaglandin Receptor	GPCR/G Protein	FDA
	95	HY-13038	-6.62056	Fostamatinib Disodium	1025687-58-4	C23H24FN6Na2O9P	578.445	Syk	Protein Tyrosine Kinase/RTK	FDA
	96	HY-14917	-6.59067	Capadenoson	544417-40-5	C25H18ClN5O2S2	520.026	Adenosine Receptor	GPCR/G Protein	Phase 2
	97	HY-12705A	-6.58664	Bromocriptine (mesylate)	22260-51-1	C33H44BrN5O8S	654.595	Autophagy; Dopamine Receptor	Autophagy; GPCR/G Protein; Neuronal Signaling	FDA
	98	HY-16643	-6.57983	Iinerixibat	1345982-69-5	C28H38N2O7S	546.676	Others	Others	Phase 2
	99	HY-12365	-6.57952	Namodenoson	163042-96-4	C18H18ClIN6O4	544.731	Adenosine Receptor	GPCR/G Protein	Phase 2
	100	HY-B0228	-6.56118	Adenosine	58-61-7	C10H13N5O4	267.241	Autophagy; Endogenous Metabolite; Nucleoside Antimetabolite/Analog	Autophagy; Cell Cycle/DNA Damage; Metabolic Enzyme/Protease	FDA
